# Supplementary material for: A flagellum-specific chaperone facilitates assembly of the core type III export apparatus of the bacterial flagellum
Source: PLoS Biol. 2017 Aug 3;15(8):e2002267. doi: 10.1371/journal.pbio.2002267 (PMC5542435; doi:10.1371/journal.pbio.2002267)
Supplement: S1 Data — (XLSX) [file pbio.2002267.s015.xlsx]

## Sheet: Fig. 2B
WT +vc	1.10169
WT +vc	1.1178
WT +vc	0.842373
WT +vc	0.938136
DfliO + vc	0.0644068
DfliO + vc	0.0690678
DfliO + vc	0.0813559
DfliO + vc	0.0762712
DfliO +fliP	0.579237
DfliO +fliP	0.478814
DfliO +fliP	0.449153
DfliO +fliP	0.474576

## Sheet: Fig. 3A
t (min)	EM2225							EM3201
0	0.851	1.113	0.712	1.381	0.983	0.96	0.648	0.534	0.566	0.862	0.518	0.792
60	1.128	0.718	1.367	0.812	0.919	0.773	0.294	0.281	0.307	0.555	0.297	0.41
120	1.143	0.801	1.058	0.856	0.781	0.738	0.154	0.206	0.281	0.326	0.161	0.236
180	1.692	0.777	0.847	0.731	0.649	0.681	0.061	0.076	0.14	0.115	0.097	0.112

## Sheet: Fig. 3B
t (min)	DfliP +pKG116-FliP-HA			DfliOP +pKG116-FliP-HA
0	0.565213	1.39804	1.03675	0.889653	0.896643	0.872942
60	0.531843	1.01536	1.20417	0.190096	0.276346	0.399844
120	0.487451	1.03285	0.562823	0.0560433	0.0836436	0.141623
180	0.639309	0.837708	0.571324	0.0335073	0.0641894	0.052594

## Sheet: Fig. 5C
time [s]	MSD FliN [µm^2]	MSD FliO [µm^2]
0.032	0.0211733	0.0454332
0.064	0.0409889	0.0847706
0.096	0.0519096	0.124672
0.128	0.053411	0.165114
0.16	0.0574249	0.204897
0.192	0.0534305	0.235433
0.224	0.0572858	0.250452
0.256	0.0621635	0.275072
0.288	0.0654232	0.284897
0.32	0.0672439	0.313351
0.352	0.0642988	0.34314
0.384	0.0648919	0.350643
0.416	0.0676667	0.372732
0.448	0.0714048	0.372036
0.48	0.0706774	0.369819
0.512	0.0743621	0.37768
0.544	0.0754926	0.375292
0.576	0.0764222	0.394448
0.608	0.0801933	0.410788
0.64	0.0800136	0.433323
0.672	0.0792599	0.430374
0.704	0.076295	0.433727
0.736	0.079549	0.427914
0.768	0.0789399	0.454629
0.8	0.0819304	0.438208

## Sheet: Fig. S3A,
µm NaSal	0			1			10
WT + VC	0.950384	0.950384	1.09923	0.920877	1.01525	1.06387	1.08929	1.07366	0.837046
WT + fliP	0.881866	0.871235	1.0378	0.799619	0.91001	0.989514	0.975566	0.999281	0.780453
WT + fliO	0.894861	0.93798	1.02835	0.801335	0.931744	0.988942	0.885016	0.927057	0.706073
DfliO + VC	0.0714708	0.0756054	0.0826934	0.064633	0.0909438	0.0920877	0.0932447	0.0910887	0.0754581
DfliO + fliP	0.0791494	0.0838748	0.0821028	0.138989	0.199047	0.276263	0.53737	0.625225	0.491017
DfliO + fliO	0.809214	0.871825	0.868281	0.789895	0.836797	0.938608	0.773985	0.852138	0.659181

## Sheet: Fig. S4
	0 µM NaSal				5 µM NaSal				10 µM NaSal
WT + vc	0.823831	0.886068	1.14976	1.14034	1.04821	1.08466	0.796397	0.909407	0.857406	0.83161	0.908588	0.950353
DfliO + vc	0.064285	0.0581431	0.0814822	0.0585526	0.0700174	0.058962	0.068789	0.0605999	0.068789	0.0495445	0.0507729	0.0651039
DfliO + fliO	0.750128	0.647354	1.0261	0.845532	0.91514	0.821783	0.7792	0.739892	0.793121	0.685434	0.760774	0.661685
DfliO + fliP	0.0507729	0.064285	0.0773877	0.0806633	0.55195	0.482342	0.442215	0.429113	0.494626	0.404135	0.457775	0.427065
DfliO + fliQ	0.0548674	0.0790255	0.0823012	0.0798444	0.0605999	0.0757498	0.0700174	0.0769782	0.0524107	0.0552769	0.0565053	0.0663323
DfliO + fliR	0.0655134	0.0675606	0.0773877	0.0851674	0.0651039	0.0782066	0.0515918	0.0659228	0.0470877	0.0556864	0.0614188	0.054458
DfliO + flhB	0.0581431	0.0610093	0.0655134	0.0683796	0.0757498	0.0663323	0.0614188	0.0585526	0.0757498	0.0536391	0.0646944	0.0569147
DfliO + flhA	0.0581431	0.0667417	0.0700174	0.0614188	0.0552769	0.0655134	0.0565053	0.0630566	0.0630566	0.074112	0.0597809	0.0573242

## Sheet: Fig. S5A
4 h						7 h
EM2225	EM3201	EM4909	EM4910	EM2269	EM3910	EM2225	EM3201	EM4909	EM4910	EM2269	EM3910
0.997901	0.112385	0.0949459	0.101405	0.957246	0.10942	0.992186	0.0887103	0.0580487	0.0643001	0.968286	0.0721329
0.973357	0.11626	0.144679	0.109801	0.978986	0.107246	0.993079	0.0827566	0.0699561	0.0535834	1.03225	0.0653815
1.01276	0.14145	0.0846117	0.0917165	1.05942	0.0913043	0.994865	0.0818635	0.047332	0.0532857	0.9825	0.0643155
1.01599	0.142096	0.122073	0.102051	1.00435	0.100725	1.01987	0.0797797	0.0550718	0.052095	1.01697	0.0564982

## Sheet: Fig. S5B
0 µM Na-Sali			1 µM Na-Sali
WT	DfliP + fliP	DfliOP +fliP	WT	DfliP + fliP	DfliOP +fliP
1.02291	0.620292	0.0976218	1.19268	1.20542	0.556626
0.865256	0.635451	0.0879202	1.11265	1.12599	0.591188
0.985919	0.6306	0.10126	1.07323	1.12659	0.528128
1.2327	0.734286	0.0933773	1.01987	1.04655	0.407465
1.10113	0.730041	0.104898	0.913158	1.04959	0.381998
1.21027	0.741562	0.0994408	0.895574	1.02533	0.412922
0.861012	0.517214	0.103079	0.985313	1.0314	0.30863
0.813717	0.516607	0.0994408	0.890117	1.01017	0.28377
0.907094	0.561477	0.106717	0.873139	0.994408	0.235869

## Sheet: Fig. S8A
t (min)	lamB(27)::lacZ VC 1 mM IPTG						lamB(181)::lacZ VC 1 mM IPTG						lamB(27)::lacZ YccA 1 mM IPTG				lamB(181)::lacZ YccA 1 mM IPTG
0	1	1	1	1	1	1	1	1	1	1	1	1	1	1	1	1	1	1	1
15	1.03908	1.1925	1.06337	1.1716	1.06619	1.14357	1.1154	1.06375	1.09357	1.06147	1.07982	1.07793	1.11368	1.11277	1.12359	1.10499	1.017	1.02528	1.01161
30	1.3232	1.3234	1.30112	1.27262	1.324	1.25043	1.29092	1.33178	1.26006	1.27327	1.28601	1.31005	1.29042	1.27167	1.28911	1.28274	1.0707	1.08729	1.06363
45	1.36847	1.35965	1.32367	1.31414	1.31643	1.27662	1.2839	1.38577	1.28625	1.36721	1.30414	1.42259	1.29104	1.30385	1.29631	1.28228	1.15036	1.18585	1.1494
60	1.43704	1.44484	1.36421	1.39169	1.37612	1.36713	1.32979	1.40575	1.31653	1.4104	1.3447	1.45647	1.36249	1.36462	1.35641	1.33347	1.27371	1.30728	1.27937
75	1.56067	1.61624	1.49886	1.55987	1.52359	1.53385	1.37024	1.44768	1.36581	1.45087	1.40777	1.48662	1.47434	1.51216	1.49257	1.44082	1.42719	1.51284	1.46216
90	1.64691	1.65162	1.54293	1.55968	1.59048	1.50586	1.46001	1.50677	1.45447	1.49917	1.4725	1.54813	1.53989	1.54209	1.54028	1.55792	1.60682	1.63329	1.62721
105	1.64653	1.67533	1.57365	1.61553	1.59304	1.58339	1.51876	1.56421	1.51403	1.56566	1.5329	1.6239	1.55414	1.57553	1.58728	1.53717	1.6615	1.84983	1.73093
120	1.73083	1.76136	1.60656	1.65394	1.63096	1.63607	1.52203	1.60979	1.4991	1.60215	1.53838	1.65393	1.61667	1.60482	1.61832	1.60266	1.63246	1.75144	1.76806
135	1.77642	1.81813	1.69396	1.6903	1.70318	1.66843	1.53442	1.64847	1.52276	1.62106	1.56466	1.65899	1.67627	1.66936	1.67393	1.66073	1.69825	1.79152	1.77483
150	1.78584	1.84189	1.67968	1.70423	1.70358	1.66457	1.55143	1.65987	1.54541	1.64734	1.58911	1.68697	1.68776	1.68778	1.66537	1.67478	1.77842	1.8931	1.87369
165	1.83433	1.8477	1.73917	1.74634	1.73914	1.72593	1.57576	1.69056	1.55527	1.67733	1.60508	1.71995	1.73184	1.71555	1.71269	1.71095	1.84531	2.06339	1.91908
180	1.83842	1.90005	1.74372	1.76022	1.78098	1.73898	1.5903	1.68623	1.57404	1.68406	1.6169	1.74063	1.72065	1.7349	1.72945	1.71577	1.87403	2.05376	1.99134
195	1.87151	1.87037	1.77999	1.78141	1.80421	1.7684	1.59008	1.69689	1.5703	1.69268	1.62689	1.74937	1.76057	1.7592	1.77388	1.74794	1.91347	2.0279	2.02082
210	1.91346	1.92234	1.81481	1.80392	1.82929	1.75819	1.59365	1.6992	1.57725	1.69503	1.63108	1.75344	1.77609	1.78505	1.79721	1.76335	1.97031	2.12664	2.09218
225	1.94156	1.96105	1.85963	1.83467	1.87755	1.81356	1.58736	1.70442	1.56329	1.69524	1.62712	1.74092	1.82007	1.80405	1.85506	1.80912	1.9841	2.12175	2.10222
240	1.95417	2.00563	1.86215	1.87974	1.88767	1.8186	1.59658	1.69531	1.5676	1.6891	1.62337	1.75435	1.82842	1.82853	1.85225	1.8029	2.02459	2.14564	2.17495
255	1.99748	2.04025	1.91698	1.94771	1.92578	1.88957	1.59251	1.68374	1.54698	1.67791	1.6188	1.73417	1.86588	1.86738	1.90931	1.87319	2.08426	2.18895	2.17706
270	2.02503	2.08338	1.92536	1.98436	1.91774	1.92973	1.5906	1.67981	1.55526	1.68103	1.6098	1.73937	1.90424	1.8895	1.89554	1.89623	2.01619	2.17018	2.15561
285	2.059	2.11458	1.98239	2.03755	2.00152	1.99977	1.57723	1.66999	1.54002	1.66492	1.60675	1.72436	1.93069	1.92244	1.9638	1.95394	2.09186	2.20548	2.24565
300	2.06291	2.17284	1.97104	2.06822	1.996	2.03383	1.57893	1.65879	1.53564	1.66342	1.59349	1.71538	1.95981	1.93024	1.96482	1.97837	2.06074	2.22358	2.22474
315	2.08502	2.16923	2.02392	2.11192	2.05404	2.09085	1.56495	1.64357	1.52427	1.66135	1.58592	1.70042	1.97898	1.97008	2.00514	2.02097	2.14157	2.25359	2.27075
330	2.11468	2.251	2.02624	2.1612	2.04531	2.12888	1.57001	1.64292	1.52016	1.65021	1.57822	1.69003	2.01613	1.97934	2.02533	2.03015	2.12478	2.27936	2.24928
345	2.14084	2.26835	2.07082	2.20427	2.10062	2.19164	1.54877	1.62887	1.51109	1.6278	1.57527	1.67954	2.0334	2.0169	2.07157	2.08141	2.19788	2.30913	2.31474
360	2.17263	2.33227	2.08298	2.25374	2.11265	2.23985	1.55159	1.62275	1.50441	1.62851	1.56674	1.67643	2.062	2.03834	2.08794	2.09123	2.17625	2.32823	2.28654
375	2.19083	2.34442	2.12806	2.29364	2.15729	2.31588	1.52989	1.60481	1.48161	1.60753	1.5593	1.65407	2.08008	2.06429	2.13233	2.13921	2.22418	2.34359	2.33885
390	2.22337	2.41077	2.14833	2.37544	2.17455	2.3623	1.53422	1.6029	1.48452	1.60599	1.55	1.65282	2.10819	2.09332	2.14916	2.15582	2.24485	2.37949	2.32601
405	2.25009	2.425	2.19744	2.39208	2.22947	2.42282	1.51423	1.59483	1.473	1.58754	1.53539	1.63077	2.12967	2.11793	2.19376	2.20204	2.30858	2.41383	2.37519
420	2.28032	2.47391	2.21365	2.47159	2.23828	2.47313	1.51353	1.58384	1.45986	1.58244	1.53324	1.62942	2.16012	2.14787	2.21317	2.22312	2.31198	2.4565	2.38137
435	2.31481	2.51031	2.25999	2.5089	2.2949	2.54137	1.49176	1.57157	1.45135	1.56184	1.52054	1.59425	2.17944	2.17759	2.2636	2.26169	2.35534	2.4904	2.43762
450	2.32883	2.58776	2.27578	2.55884	2.30127	2.57237	1.49135	1.55843	1.44297	1.564	1.51282	1.60895	2.21723	2.19685	2.2703	2.27518	2.39512	2.52416	2.47501
465	2.36453	2.60224	2.33752	2.61428	2.37019	2.67609	1.47369	1.55466	1.43713	1.54701	1.49556	1.57141	2.23266	2.22748	2.32508	2.32108	2.43495	2.56445	2.52194
480	2.37623	2.66395	2.33831	2.64304	2.36784	2.67339	1.47322	1.54026	1.42009	1.54275	1.49456	1.58093	2.26985	2.23905	2.32171	2.32611	2.48294	2.57832	2.54797
495	2.42672	2.67927	2.39618	2.69495	2.43088	2.7905	1.45341	1.53311	1.40823	1.525	1.47368	1.55469	2.2761	2.26416	2.37211	2.36675	2.53408	2.65166	2.59673
510	2.42921	2.72554	2.38795	2.71726	2.42102	2.75073	1.44747	1.522	1.40284	1.51711	1.47202	1.55868	2.30868	2.27867	2.3641	2.36307	2.56539	2.66549	2.62291
525	2.47573	2.74318	2.44603	2.76001	2.48646	2.84762	1.43006	1.51279	1.39299	1.50437	1.46066	1.53441	2.31495	2.30464	2.41397	2.40724	2.60357	2.70036	2.67284
540	2.48413	2.77943	2.44704	2.77886	2.49172	2.84042	1.42607	1.5087	1.38747	1.5009	1.45828	1.53685	2.35001	2.31767	2.41722	2.41116	2.64283	2.71974	2.69713
555	2.52803	2.79216	2.50651	2.81723	2.54419	2.87914	1.40822	1.50022	1.37097	1.48599	1.44209	1.51182	2.35444	2.33325	2.45508	2.45128	2.6984	2.75546	2.74039
570	2.53208	2.83434	2.50915	2.84359	2.54908	2.88516	1.41027	1.50001	1.36892	1.48453	1.43207	1.51612	2.39343	2.36002	2.47522	2.46034	2.72903	2.78432	2.76371
585	2.57298	2.8502	2.56355	2.8548	2.61145	2.92159	1.39478	1.48906	1.35788	1.47844	1.42204	1.5023	2.40297	2.37636	2.50613	2.49692	2.76315	2.81779	2.79487

## Sheet: Fig. S11A
	complex1-WT	complex1-DfliO	complex2-WT	complex2-DfliO	complex3-WT	complex3-DfliO	complex4-WT	complex4-DfliO	monomers-WT	monomers-DfliO
FliC	100180000	1176700	114180000	4402600	0	0	0	0	0	0
FliD	12811000	0	32048000	0	0	0	0	0	0	0
FliF	3345000000	1909100000	599540000	4387400000	0	0	0	0	460600	493320
FliG	423050000	360670000	4993500	205990000	2069200	0	811430	0	1155600	4021300
FliI	0	2194100	0	0	0	0	0	0	818000	2121100
FliL	0	0	0	189740	229580000	327200000	10389000	33489000	87924000	102040000
FliM	11794000	31850000	12699000	27980000	5308300	18911000	0	0	0	4531900
FliN	0	7421200	0	0	0	0	0	0	2073000	9669100
FliO	0	0	0	0	57525000	0	229570000	0	0	0
FliP	35466000	0	0	13098000	2175200	0	0	0	0	11543000
FliR	1562800	0	0	0	0	0	2402900	0	0	0
FlhA	0	0	0	41593000	0	43837000	451300	0	105080000	114020000
FlgC	741000	0	0	0	0	0	0	0	0	0
FlgE	69544000	0	101170000	0	0	0	0	0	0	0
FlgF	2364300	0	0	0	0	0	0	0	0	0
FlgG	19582000	0	0	0	0	0	0	0	0	0
FlgH	41782000	0	44616000	0	0	8090500	0	1281600	3959800	6820900
FlgI	31520000	6674600	36683000	5812800	0	0	0	0	0	0
FlgK	13283000	0	32932000	0	0	0	0	0	0	0
FlgL	8388300	0	6304100	0	0	0	0	0	0	0
FljB	6278500000	9278100	5460000000	30922000	8294100	0	29707000	0	127680000	218630
FtsH	0	68609000	0	98709000	0	90642000	2819600000	55493000	7690100000	2533700000
HflK	3905800	68167000	2349900	0	5539200	90283000	1837000000	49652000	6609400000	1707400000
HflC	927420	9930700	2900500	1067300	979430	16568000	981250000	25633000	2697400000	715620000
Lon	0	0	0	0	0	31089000	0	0	6453800	2181400
ClpX	0	0	0	0	0	0	5579200	0	7833300	14517000
ClpA	0	0	0	0	0	0	3426900	0	1949600	6072400
ClpB	0	0	0	0	0	0	0	0	0	1036300

[truncated: 1 more sheets: Fig. S11B]
